# Supplementary material for: Composition and genetics of malaria vector populations in the Central African Republic
Source: Malar J. 2016 Jul 26;15:387. doi: 10.1186/s12936-016-1431-2 (PMC4960874; doi:10.1186/s12936-016-1431-2)
Supplement: Supplementary file 5 — 10.1186/s12936-016-1431-2 Molecular attribute data for mosquitoes collected in 4 districts of Bangui (November–December 2013). [file 12936_2016_1431_MOESM5_ESM.xlsx]

## Sheet: Feuil1
Additional File 5: Table S1 Molecular attribute data for mosquitoes collected in 4 districts of Bangui (November-December 2013)
Sample ID	Field ID	Location	Date of capture	Capture method	Capture location	Time of capture	Plasmodium infection status	2La molecular karyotype	kdr-w genotype*	Species
Ban-0001	878	Gbanikola	2013-11-04	Human Landing Catch	Inside	21h-22h	positive	2La 2La+	R/R	An. gambiae
Ban-0002	887	Gbanikola	2013-11-04	Human Landing Catch	Inside	23h-00h	negative	2La 2La+	R/R	An. gambiae
Ban-0003	892	Gbanikola	2013-11-04	Human Landing Catch	Inside	00h-01h	negative	2La 2La	R/R	An. coluzzii
Ban-0004	913	Gbanikola	2013-11-04	Human Landing Catch	Inside	03h-04h	negative	2La+ 2La+	ND	An. gambiae
Ban-0005	915	Gbanikola	2013-11-04	Human Landing Catch	Inside	03h-04h	negative	2La+ 2La+	R/R	An. gambiae
Ban-0006	966	Gbanikola	2013-11-04	Human Landing Catch	Outside	21h-22h	negative	2La 2La+	R/R	An. gambiae
Ban-0007	1026	Gbanikola	2013-11-04	Human Landing Catch	Outside	01h-02h	negative	2La 2La	R/R	An. gambiae
Ban-0008	1028	Gbanikola	2013-11-04	Human Landing Catch	Outside	01h-02h	negative	2La+ 2La+	R/R	An. gambiae
Ban-0009	1033	Gbanikola	2013-11-04	Human Landing Catch	Outside	02h-03h	negative	2La+ 2La+	R/R	An. gambiae
Ban-0010	1148	PK 10	2013-11-04	Human Landing Catch	Inside	02h-03h	negative	2La 2La	R/R	An. gambiae
Ban-0011	1173	PK 10	2013-11-04	Human Landing Catch	Outside	19h-20h	negative	2La+ 2La+	R/R	An. gambiae
Ban-0012	1174	PK 10	2013-11-04	Human Landing Catch	Outside	19h-20h	negative	2La+ 2La+	R/R	An. gambiae
Ban-0013	1186	PK 10	2013-11-04	Human Landing Catch	Outside	22h-23h	negative	2La 2La+	R/R	An. gambiae
Ban-0014	1195	PK 10	2013-11-04	Human Landing Catch	Outside	23h-00h	negative	2La+ 2La+	R/R	An. gambiae
Ban-0015	1196	PK 10	2013-11-04	Human Landing Catch	Outside	23h-00h	negative	2La+ 2La+	R/R	An. gambiae
Ban-0016	1473	PK 10	2013-11-05	Human Landing Catch	Inside	19h-20h	negative	2La+ 2La+	R/R	An. gambiae
Ban-0017	1481	PK 10	2013-11-05	Human Landing Catch	Inside	23h-00h	negative	2La 2La	R/R	An. gambiae
Ban-0018	1484	PK 10	2013-11-05	Human Landing Catch	Inside	23h-00h	negative	2La 2La+	R/R	An. gambiae
Ban-0019	1491	PK 10	2013-11-05	Human Landing Catch	Inside	00h-01h	negative	2La 2La	R/R	An. gambiae
Ban-0020	1493	PK 10	2013-11-05	Human Landing Catch	Inside	00h-01h	negative	2La+ 2La+	R/R	An. gambiae
Ban-0021	1498	PK 10	2013-11-05	Human Landing Catch	Inside	01h-02h	negative	2La 2La+	R/R	An. gambiae
Ban-0022	1500	PK 10	2013-11-05	Human Landing Catch	Inside	03h-04h	negative	2La+ 2La+	R/R	An. gambiae
Ban-0023	1506	PK 10	2013-11-05	Human Landing Catch	Inside	04h-05h	negative	2La 2La+	R/R	An. gambiae
Ban-0024	1509	PK 10	2013-11-05	Human Landing Catch	Inside	04h-05h	negative	2La 2La+	R/R	An. gambiae
Ban-0025	1528	PK 10	2013-11-05	Human Landing Catch	Outside	22h-23h	negative	2La 2La+	R/R	An. gambiae
Ban-0026	1530	PK 10	2013-11-05	Human Landing Catch	Outside	23h-00h	negative	2La 2La	R/R	An. gambiae
Ban-0027	1533	PK 10	2013-11-05	Human Landing Catch	Outside	00h-01h	negative	2La+ 2La+	R/R	An. gambiae
Ban-0028	1535	PK 10	2013-11-05	Human Landing Catch	Outside	00h-01h	negative	2La+ 2La+	R/R	An. gambiae
Ban-0029	1538	PK 10	2013-11-05	Human Landing Catch	Outside	01h-02h	negative	2La 2La	R/R	An. gambiae
Ban-0030	1590	Gbanikola	2013-11-06	Human Landing Catch	Inside	01h-02h	negative	2La+ 2La+	R/R	An. gambiae
Ban-0031	1619	Gbanikola	2013-11-06	Human Landing Catch	Inside	04h-05h	negative	2La 2La+	R/R	An. coluzzii
Ban-0032	1659	Gbanikola	2013-11-06	Human Landing Catch	Outside	00h-01h	negative	2La 2La	R/R	An. gambiae
Ban-0033	1676	PK 10	2013-11-06	Human Landing Catch	Inside	18h-19h	negative	2La+ 2La+	R/R	An. gambiae
Ban-0034	1678	PK 10	2013-11-06	Human Landing Catch	Inside	20h-21h	negative	2La 2La	R/R	An. gambiae
Ban-0035	1685	PK 10	2013-11-06	Human Landing Catch	Inside	21h-22h	negative	2La+ 2La+	R/R	An. gambiae
Ban-0036	1690	PK 10	2013-11-06	Human Landing Catch	Inside	00h-01h	negative	2La 2La+	R/R	An. gambiae
Ban-0037	1694	PK 10	2013-11-06	Human Landing Catch	Inside	03h-04h	negative	2La 2La+	R/R	An. gambiae
Ban-0038	1696	PK 10	2013-11-06	Human Landing Catch	Outside	18h-19h	negative	2La 2La+	R/R	An. gambiae
Ban-0039	1699	PK 10	2013-11-06	Human Landing Catch	Outside	19h-20h	negative	2La 2La	R/R	An. gambiae
Ban-0040	1707	PK 10	2013-11-06	Human Landing Catch	Outside	22h-23h	negative	2La 2La+	R/R	An. gambiae
Ban-0041	1710	PK 10	2013-11-06	Human Landing Catch	Outside	22h-23h	negative	2La+ 2La+	R/R	An. gambiae
Ban-0042	1713	PK 10	2013-11-06	Human Landing Catch	Outside	22h-23h	negative	2La 2La+	R/R	An. gambiae
Ban-0043	1716	PK 10	2013-11-06	Human Landing Catch	Outside	23h-00h	negative	ND	R/R	An. gambiae
Ban-0044	1724	PK 10	2013-11-06	Human Landing Catch	Outside	01h-02h	negative	NA	NA	An. funestus
Ban-0045	1726	Gbanikola	2013-11-08	Pyrethrum Spray Catch	Inside	07h	negative	NA	NA	An. funestus
Ban-0046	1727	Gbanikola	2013-11-08	Pyrethrum Spray Catch	Inside	07h	negative	NA	NA	An. funestus
Ban-0047	1728	Gbanikola	2013-11-08	Pyrethrum Spray Catch	Inside	07h	negative	NA	NA	An. funestus
Ban-0048	1730	Gbanikola	2013-11-08	Pyrethrum Spray Catch	Inside	07h	negative	NA	NA	An. funestus
Ban-0049	1731	Gbanikola	2013-11-08	Pyrethrum Spray Catch	Inside	07h	negative	2La 2La	R/S	An. coluzzii
Ban-0050	1732	Gbanikola	2013-11-08	Pyrethrum Spray Catch	Inside	07h	negative	NA	NA	An. funestus
Ban-0051	1733	Gbanikola	2013-11-08	Pyrethrum Spray Catch	Inside	07h	negative	2La 2La	R/R	An. gambiae
Ban-0052	1734	Gbanikola	2013-11-08	Pyrethrum Spray Catch	Inside	07h	negative	NA	NA	An. funestus
Ban-0053	1735	Gbanikola	2013-11-08	Pyrethrum Spray Catch	Inside	07h	negative	2La+ 2La+	R/R	An. gambiae
Ban-0054	1740	Gbanikola	2013-11-08	Pyrethrum Spray Catch	Inside	07h	negative	NA	NA	An. funestus
Ban-0055	1741	Gbanikola	2013-11-08	Pyrethrum Spray Catch	Inside	07h	negative	2La 2La+	R/R	An. gambiae
Ban-0056	1745	Gbanikola	2013-11-08	Pyrethrum Spray Catch	Inside	07h	negative	2La 2La+	ND	An. gambiae
Ban-0057	1746	Gbanikola	2013-11-08	Pyrethrum Spray Catch	Inside	07h	negative	NA	NA	An. funestus
Ban-0058	1747	Gbanikola	2013-11-08	Pyrethrum Spray Catch	Inside	07h	negative	NA	NA	An. funestus
Ban-0059	1748	Gbanikola	2013-11-08	Pyrethrum Spray Catch	Inside	07h	negative	NA	NA	An. funestus
Ban-0060	1749	Gbanikola	2013-11-08	Pyrethrum Spray Catch	Inside	07h	negative	NA	NA	An. funestus
Ban-0061	1753	Gbanikola	2013-11-08	Pyrethrum Spray Catch	Inside	07h	negative	NA	NA	An. funestus
Ban-0062	1754	Gbanikola	2013-11-08	Pyrethrum Spray Catch	Inside	07h	negative	NA	NA	An. funestus
Ban-0063	1755	Gbanikola	2013-11-08	Pyrethrum Spray Catch	Inside	07h	negative	2La 2La	R/S	An. coluzzii
Ban-0064	1756	Gbanikola	2013-11-08	Pyrethrum Spray Catch	Inside	07h	positive	2La 2La	R/R	An. gambiae
Ban-0065	1770	Ile de singe	2013-11-11	Human Landing Catch	Inside	18h-19h	negative	NA	NA	An. funestus
Ban-0066	1818	Ile de singe	2013-11-11	Human Landing Catch	Inside	23h-00h	negative	2La 2La+	R/R	An. gambiae
Ban-0067	1819	Ile de singe	2013-11-11	Human Landing Catch	Inside	23h-00h	negative	2La+ 2La+	R/R	An. gambiae
Ban-0068	1821	Ile de singe	2013-11-11	Human Landing Catch	Inside	00h-01h	negative	2La 2La	R/R	An. gambiae
Ban-0069	1852	Ile de singe	2013-11-11	Human Landing Catch	Inside	01h-02h	negative	2La+ 2La+	R/R	An. gambiae
Ban-0070	1894	Ile de singe	2013-11-11	Human Landing Catch	Outside	18h-19h	negative	2La 2La	R/R	An. gambiae
Ban-0071	1931	Ile de singe	2013-11-11	Human Landing Catch	Outside	21h-22h	negative	2La 2La	R/R	An. gambiae
Ban-0072	1932	Ile de singe	2013-11-11	Human Landing Catch	Outside	21h-22h	negative	2La+ 2La+	R/R	An. gambiae
Ban-0073	1974	Ile de singe	2013-11-11	Human Landing Catch	Outside	23h-00h	negative	2La+ 2La+	R/R	An. gambiae
Ban-0074	2044	Taoka St Paul	2013-11-11	Human Landing Catch	Inside	21h-22h	negative	2La 2La	R/R	An. gambiae
Ban-0075	2049	Taoka St Paul	2013-11-11	Human Landing Catch	Inside	23h-00h	negative	2La 2La+	R/R	An. gambiae
Ban-0076	2050	Taoka St Paul	2013-11-11	Human Landing Catch	Inside	23h-00h	negative	2La 2La+	R/R	An. gambiae
Ban-0077	2053	Taoka St Paul	2013-11-11	Human Landing Catch	Inside	00h-01h	negative	2La 2La+	R/R	An. gambiae
Ban-0078	2065	Taoka St Paul	2013-11-11	Human Landing Catch	Inside	01h-02h	negative	ND	ND	not identified
Ban-0079	2067	Taoka St Paul	2013-11-11	Human Landing Catch	Inside	02h-03h	negative	2La+ 2La+	R/R	An. gambiae
Ban-0080	2069	Taoka St Paul	2013-11-11	Human Landing Catch	Inside	02h-03h	negative	2La 2La+	R/R	An. gambiae
Ban-0081	2076	Taoka St Paul	2013-11-11	Human Landing Catch	Outside	19h-20h	positive	2La 2La+	R/R	An. gambiae
Ban-0082	2077	Taoka St Paul	2013-11-11	Human Landing Catch	Outside	20h-21h	positive	2La 2La+	R/R	An. gambiae
Ban-0083	2079	Taoka St Paul	2013-11-11	Human Landing Catch	Outside	21h-22h	negative	2La 2La+	R/R	An. gambiae
Ban-0084	2081	Taoka St Paul	2013-11-11	Human Landing Catch	Outside	21h-22h	negative	2La 2La+	R/R	An. gambiae
Ban-0085	2087	Taoka St Paul	2013-11-11	Human Landing Catch	Outside	22h-23h	negative	NA	NA	An. pharoensis
Ban-0086	2089	Taoka St Paul	2013-11-11	Human Landing Catch	Outside	22h-23h	negative	2La 2La+	R/R	An. gambiae
Ban-0087	2092	Taoka St Paul	2013-11-11	Human Landing Catch	Outside	23h-00h	negative	2La 2La+	R/R	An. gambiae
Ban-0088	2095	Taoka St Paul	2013-11-11	Human Landing Catch	Outside	23h-00h	negative	2La+ 2La+	R/R	An. gambiae
Ban-0089	2188	Ile de singe	2013-11-12	Human Landing Catch	Inside	22h-23h	negative	2La 2La+	R/R	An. gambiae
Ban-0090	2190	Ile de singe	2013-11-12	Human Landing Catch	Inside	22h-23h	negative	2La 2La	R/S	An. gambiae
Ban-0091	2345	Ile de singe	2013-11-12	Human Landing Catch	Outside	01h-02h	negative	2La+ 2La+	R/R	An. gambiae
Ban-0092	2535	Ile de singe	2013-11-13	Human Landing Catch	Inside	02h-03h	negative	2La 2La	R/S	An. gambiae
Ban-0093	2558	Ile de singe	2013-11-13	Human Landing Catch	Inside	03h-04h	negative	2La 2La+	R/R	An. gambiae
Ban-0094	2577	Ile de singe	2013-11-13	Human Landing Catch	Inside	05h-06h	negative	2La+ 2La+	R/R	An. gambiae
Ban-0095	2624	Ile de singe	2013-11-13	Human Landing Catch	Outside	20h-21h	negative	2La 2La	R/R	An. gambiae
Ban-0096	2766	Ile de singe	2013-11-13	Human Landing Catch	Outside	00h-01h	negative	2La 2La+	R/R	An. gambiae
Ban-0097	2774	Ile de singe	2013-11-13	Human Landing Catch	Outside	01h-02h	negative	NA	NA	An. funestus
Ban-0098	2793	Ile de singe	2013-11-15	Pyrethrum Spray Catch	Inside	07h	negative	NA	NA	An. funestus
Ban-0099	2794	Ile de singe	2013-11-15	Pyrethrum Spray Catch	Inside	07h	negative	NA	NA	An. funestus
Ban-0100	2795	Ile de singe	2013-11-15	Pyrethrum Spray Catch	Inside	07h	negative	NA	NA	An. funestus
Ban-0101	2796	Ile de singe	2013-11-15	Pyrethrum Spray Catch	Inside	07h	negative	NA	NA	An. funestus
Ban-0102	2797	Ile de singe	2013-11-15	Pyrethrum Spray Catch	Inside	07h	negative	NA	NA	An. funestus
Ban-0103	2798	Ile de singe	2013-11-15	Pyrethrum Spray Catch	Inside	07h	negative	NA	NA	An. funestus
Ban-0104	2799	Ile de singe	2013-11-15	Pyrethrum Spray Catch	Inside	07h	negative	NA	NA	An. funestus
Ban-0105	2801	Ile de singe	2013-11-15	Pyrethrum Spray Catch	Inside	07h	negative	NA	NA	An. funestus
Ban-0106	2802	Ile de singe	2013-11-15	Pyrethrum Spray Catch	Inside	07h	negative	NA	NA	An. funestus
Ban-0107	2803	Ile de singe	2013-11-15	Pyrethrum Spray Catch	Inside	07h	negative	NA	NA	An. funestus
Ban-0108	2804	Ile de singe	2013-11-15	Pyrethrum Spray Catch	Inside	07h	negative	NA	NA	An. funestus
Ban-0109	2805	Ile de singe	2013-11-15	Pyrethrum Spray Catch	Inside	07h	negative	NA	NA	An. funestus
Ban-0110	2807	Ile de singe	2013-11-15	Pyrethrum Spray Catch	Inside	07h	negative	NA	NA	An. funestus
Ban-0111	2808	Ile de singe	2013-11-15	Pyrethrum Spray Catch	Inside	07h	negative	NA	NA	An. funestus
Ban-0112	2809	Ile de singe	2013-11-15	Pyrethrum Spray Catch	Inside	07h	negative	NA	NA	An. funestus
Ban-0113	2813	Ile de singe	2013-11-15	Pyrethrum Spray Catch	Inside	07h	negative	NA	NA	An. funestus
Ban-0114	2814	Ile de singe	2013-11-15	Pyrethrum Spray Catch	Inside	07h	negative	NA	NA	An. funestus
Ban-0115	2818	Taoka St Paul	2013-11-15	Pyrethrum Spray Catch	Inside	07h	negative	2La+ 2La+	R/R	An. gambiae
Ban-0116	2819	Taoka St Paul	2013-11-15	Pyrethrum Spray Catch	Inside	07h	negative	NA	NA	An. funestus
Ban-0117	2822	Taoka St Paul	2013-11-15	Pyrethrum Spray Catch	Inside	07h	negative	2La+ 2La+	R/R	An. gambiae
Ban-0118	2823	Taoka St Paul	2013-11-15	Pyrethrum Spray Catch	Inside	07h	negative	NA	NA	An. coustani
Ban-0119	2824	Taoka St Paul	2013-11-15	Pyrethrum Spray Catch	Inside	07h	negative	NA	NA	An. pharoensis
Ban-0120	2830	Taoka St Paul	2013-11-15	Pyrethrum Spray Catch	Inside	07h	negative	NA	NA	An. pharoensis
Ban-0121	2831	Gbanikola	2013-12-02	Human Landing Catch	Inside	18h-19h	negative	NA	NA	An. pharoensis
Ban-0122	2832	Gbanikola	2013-12-02	Human Landing Catch	Inside	18h-19h	negative	2La+ 2La+	R/R	An. gambiae
Ban-0123	2833	Gbanikola	2013-12-02	Human Landing Catch	Inside	19h-20h	negative	2La 2La+	R/R	An. gambiae
Ban-0124	2839	Gbanikola	2013-12-02	Human Landing Catch	Inside	22h-23h	negative	2La 2La+	R/R	An. gambiae
Ban-0125	2840	Gbanikola	2013-12-02	Human Landing Catch	Inside	22h-23h	negative	2La+ 2La+	ND	An. gambiae sister taxa
Ban-0126	2856	Gbanikola	2013-12-02	Human Landing Catch	Inside	01h-02h	negative	2La 2La	R/R	An. gambiae
Ban-0127	2857	Gbanikola	2013-12-02	Human Landing Catch	Inside	01h-02h	negative	2La+ 2La+	R/R	An. gambiae
Ban-0128	2858	Gbanikola	2013-12-02	Human Landing Catch	Inside	01h-02h	negative	2La 2La+	R/R	An. gambiae
Ban-0129	2859	Gbanikola	2013-12-02	Human Landing Catch	Inside	01h-02h	negative	2La+ 2La+	ND	An. gambiae
Ban-0130	2860	Gbanikola	2013-12-02	Human Landing Catch	Inside	01h-02h	negative	2La+ 2La+	R/R	An. gambiae
Ban-0131	2877	Gbanikola	2013-12-02	Human Landing Catch	Inside	03h-04h	negative	NA	NA	An. funestus
Ban-0132	2878	Gbanikola	2013-12-02	Human Landing Catch	Inside	03h-04h	negative	NA	NA	An. funestus
Ban-0133	2910	Gbanikola	2013-12-02	Human Landing Catch	Inside	04h-05h	negative	2La+ 2La+	R/R	An. gambiae
Ban-0134	2911	Gbanikola	2013-12-02	Human Landing Catch	Inside	04h-05h	negative	NA	NA	An. funestus
Ban-0135	2912	Gbanikola	2013-12-02	Human Landing Catch	Inside	04h-05h	negative	2La 2La	R/R	An. gambiae
Ban-0136	2924	Gbanikola	2013-12-02	Human Landing Catch	Inside	05h-06h	negative	2La 2La+	R/R	An. gambiae
Ban-0137	2925	Gbanikola	2013-12-02	Human Landing Catch	Inside	05h-06h	negative	2La 2La	R/R	An. gambiae
Ban-0138	2926	Gbanikola	2013-12-02	Human Landing Catch	Inside	05h-06h	negative	2La+ 2La+	R/R	An. gambiae
Ban-0139	2927	Gbanikola	2013-12-02	Human Landing Catch	Inside	05h-06h	negative	2La 2La	R/R	An. gambiae
Ban-0140	2945	Gbanikola	2013-12-02	Human Landing Catch	Outside	23h-00h	negative	2La+ 2La+	R/R	An. gambiae
Ban-0141	2946	Gbanikola	2013-12-02	Human Landing Catch	Outside	23h-00h	negative	2La 2La+	R/R	An. gambiae
Ban-0142	2947	Gbanikola	2013-12-02	Human Landing Catch	Outside	23h-00h	negative	2La+ 2La+	R/R	An. gambiae
Ban-0143	2948	Gbanikola	2013-12-02	Human Landing Catch	Outside	23h-00h	negative	2La+ 2La+	R/R	An. gambiae
Ban-0144	2949	Gbanikola	2013-12-02	Human Landing Catch	Outside	23h-00h	negative	2La 2La	R/R	An. gambiae
Ban-0145	2968	Gbanikola	2013-12-02	Human Landing Catch	Outside	01h-02h	negative	2La 2La+	R/R	An. gambiae
Ban-0146	2969	Gbanikola	2013-12-02	Human Landing Catch	Outside	01h-02h	negative	2La 2La+	R/R	An. gambiae
Ban-0147	2970	Gbanikola	2013-12-02	Human Landing Catch	Outside	01h-02h	negative	ND	ND	not identified
Ban-0148	2987	Gbanikola	2013-12-02	Human Landing Catch	Outside	01h-02h	negative	ND	ND	not identified
Ban-0149	2988	Gbanikola	2013-12-02	Human Landing Catch	Outside	04h-05h	negative	2La 2La+	R/R	An. gambiae
Ban-0150	2991	Gbanikola	2013-12-02	Human Landing Catch	Outside	05h-06h	negative	2La 2La+	R/R	An. gambiae
Ban-0151	2992	PK 10	2013-12-02	Human Landing Catch	Inside	18h-19h	negative	2La 2La+	R/R	An. gambiae
Ban-0152	2995	PK 10	2013-12-02	Human Landing Catch	Inside	20h-21h	negative	2La+ 2La+	R/R	An. gambiae
Ban-0153	2996	PK 10	2013-12-02	Human Landing Catch	Inside	20h-21h	negative	2La 2La+	R/R	An. gambiae
Ban-0154	2997	PK 10	2013-12-02	Human Landing Catch	Inside	20h-21h	negative	NA	NA	An. pharoensis
Ban-0155	2998	PK 10	2013-12-02	Human Landing Catch	Inside	20h-21h	negative	2La+ 2La+	R/R	An. gambiae sister taxa
Ban-0156	2999	PK 10	2013-12-02	Human Landing Catch	Inside	20h-21h	negative	2La+ 2La+	R/R	An. gambiae
Ban-0157	3000	PK 10	2013-12-02	Human Landing Catch	Inside	20h-21h	negative	2La+ 2La+	R/R	An. gambiae
Ban-0158	3005	PK 10	2013-12-02	Human Landing Catch	Inside	21h-22h	negative	2La 2La+	R/R	An. gambiae
Ban-0159	3006	PK 10	2013-12-02	Human Landing Catch	Inside	22h-23h	negative	2La 2La+	R/R	An. gambiae
Ban-0160	3007	PK 10	2013-12-02	Human Landing Catch	Inside	22h-23h	negative	2La+ 2La+	R/R	An. gambiae
Ban-0161	3008	PK 10	2013-12-02	Human Landing Catch	Inside	22h-23h	negative	2La 2La	R/R	An. gambiae
Ban-0162	3012	PK 10	2013-12-02	Human Landing Catch	Inside	23h-00h	negative	2La 2La+	R/R	An. gambiae
Ban-0163	3013	PK 10	2013-12-02	Human Landing Catch	Inside	00h-01h	negative	2La 2La	R/R	An. gambiae
Ban-0164	3027	PK 10	2013-12-02	Human Landing Catch	Inside	03h-04h	negative	2La 2La+	R/R	An. gambiae
Ban-0165	3028	PK 10	2013-12-02	Human Landing Catch	Inside	04h-05h	negative	2La+ 2La+	R/R	An. gambiae
Ban-0166	3029	PK 10	2013-12-02	Human Landing Catch	Inside	05h-06h	negative	2La+ 2La+	R/R	An. gambiae
Ban-0167	3030	PK 10	2013-12-02	Human Landing Catch	Outside	18h-19h	negative	2La+ 2La+	R/R	An. gambiae
Ban-0168	3034	PK 10	2013-12-02	Human Landing Catch	Outside	18h-19h	negative	2La 2La	R/R	An. gambiae
Ban-0169	3035	PK 10	2013-12-02	Human Landing Catch	Outside	19h-20h	negative	2La+ 2La+	R/R	An. gambiae
Ban-0170	3036	PK 10	2013-12-02	Human Landing Catch	Outside	19h-20h	negative	2La 2La+	R/R	An. gambiae
Ban-0171	3049	PK 10	2013-12-02	Human Landing Catch	Outside	23h-00h	negative	2La+ 2La+	R/R	An. gambiae
Ban-0172	3053	PK 10	2013-12-02	Human Landing Catch	Outside	01h-02h	negative	2La+ 2La+	R/R	An. gambiae
Ban-0173	3054	PK 10	2013-12-02	Human Landing Catch	Outside	01h-02h	negative	NA	NA	An. pharoensis
Ban-0174	3055	PK 10	2013-12-02	Human Landing Catch	Outside	02h-03h	negative	2La 2La+	R/R	An. gambiae
Ban-0175	3059	PK 10	2013-12-02	Human Landing Catch	Outside	04h-05h	negative	2La 2La+	R/R	An. gambiae
Ban-0176	3060	PK 10	2013-12-02	Human Landing Catch	Outside	05h-06h	negative	2La 2La+	R/R	An. gambiae
Ban-0177	3061	Gbanikola	2013-12-03	Human Landing Catch	Outside	18h-19h	negative	NA	NA	An. pharoensis
Ban-0178	3069	Gbanikola	2013-12-03	Human Landing Catch	Outside	21h-22h	negative	2La 2La	R/R	An. gambiae
Ban-0179	3072	Gbanikola	2013-12-03	Human Landing Catch	Outside	23h-00h	negative	2La+ 2La+	R/R	An. gambiae
Ban-0180	3073	Gbanikola	2013-12-03	Human Landing Catch	Outside	23h-00h	negative	2La+ 2La+	R/R	An. gambiae
Ban-0181	3101	Gbanikola	2013-12-03	Human Landing Catch	Outside	02h-03h	negative	2La 2La+	R/R	An. gambiae
Ban-0182	3102	Gbanikola	2013-12-03	Human Landing Catch	Outside	02h-03h	negative	2La+ 2La+	R/R	An. gambiae
Ban-0183	3103	Gbanikola	2013-12-03	Human Landing Catch	Outside	02h-03h	negative	ND	R/R	An. gambiae
Ban-0184	3104	Gbanikola	2013-12-03	Human Landing Catch	Outside	03h-04h	negative	2La+ 2La+	R/R	An. gambiae
Ban-0185	3105	Gbanikola	2013-12-03	Human Landing Catch	Outside	03h-04h	negative	2La+ 2La+	R/R	An. gambiae
Ban-0186	3122	Gbanikola	2013-12-03	Human Landing Catch	Outside	05h-06h	negative	2La+ 2La+	R/R	An. gambiae
Ban-0187	3133	Gbanikola	2013-12-03	Human Landing Catch	Inside	23h-00h	negative	2La+ 2La+	R/R	An. gambiae
Ban-0188	3141	Gbanikola	2013-12-03	Human Landing Catch	Inside	00h-01h	negative	2La 2La+	R/R	An. gambiae
Ban-0189	3142	Gbanikola	2013-12-03	Human Landing Catch	Inside	01h-02h	negative	2La 2La+	R/R	An. gambiae
Ban-0190	3143	Gbanikola	2013-12-03	Human Landing Catch	Inside	01h-02h	negative	2La 2La+	R/R	An. gambiae
Ban-0191	3179	PK 10	2013-12-03	Human Landing Catch	Inside	21h-22h	negative	2La 2La	R/R	An. gambiae
Ban-0192	3180	PK 10	2013-12-03	Human Landing Catch	Inside	21h-22h	positive	2La+ 2La+	R/R	An. gambiae
Ban-0193	3181	PK 10	2013-12-03	Human Landing Catch	Inside	23h-00h	negative	2La+ 2La+	R/R	An. gambiae
Ban-0194	3182	PK 10	2013-12-03	Human Landing Catch	Inside	23h-00h	positive	2La 2La	ND	An. gambiae
Ban-0195	3183	PK 10	2013-12-03	Human Landing Catch	Inside	23h-00h	negative	2La+ 2La+	R/R	An. gambiae
Ban-0196	3184	PK 10	2013-12-03	Human Landing Catch	Inside	00h-01h	negative	2La+ 2La+	R/R	An. gambiae
Ban-0197	3185	PK 10	2013-12-03	Human Landing Catch	Inside	01h-02h	negative	2La 2La+	R/R	An. gambiae
Ban-0198	3186	PK 10	2013-12-03	Human Landing Catch	Inside	01h-02h	negative	2La 2La	R/R	An. gambiae
Ban-0199	3187	PK 10	2013-12-03	Human Landing Catch	Inside	01h-02h	positive	2La 2La+	R/R	An. gambiae
Ban-0200	3190	PK 10	2013-12-03	Human Landing Catch	Inside	04h-05h	negative	2La 2La+	R/R	An. gambiae
Ban-0201	3191	PK 10	2013-12-03	Human Landing Catch	Inside	04h-05h	negative	2La+ 2La+	R/R	An. gambiae
Ban-0202	3198	PK 10	2013-12-03	Human Landing Catch	Inside	19h-20h	negative	2La 2La+	R/S	An. gambiae
Ban-0203	3199	PK 10	2013-12-03	Human Landing Catch	Inside	19h-20h	negative	ND	ND	An. gambiae sister taxa
Ban-0204	3200	PK 10	2013-12-03	Human Landing Catch	Inside	19h-20h	negative	NA	NA	An. funestus
Ban-0205	3201	PK 10	2013-12-03	Human Landing Catch	Inside	20h-21h	negative	2La 2La	R/R	An. gambiae
Ban-0206	3214	PK 10	2013-12-03	Human Landing Catch	Inside	02h-03h	negative	2La 2La+	R/R	An. gambiae
Ban-0207	3215	PK 10	2013-12-03	Human Landing Catch	Inside	02h-03h	negative	NA	NA	An. coustani
Ban-0208	3220	PK 10	2013-12-04	Human Landing Catch	Inside	18h-19h	negative	NA	NA	An. pharoensis
Ban-0209	3226	PK 10	2013-12-04	Human Landing Catch	Inside	21h-22h	negative	2La 2La	R/R	An. gambiae
Ban-0210	3227	PK 10	2013-12-04	Human Landing Catch	Inside	22h-23h	positive	2La 2La+	R/R	An. gambiae
Ban-0211	3230	PK 10	2013-12-04	Human Landing Catch	Inside	23h-00h	negative	2La 2La	R/R	An. gambiae
Ban-0212	3231	PK 10	2013-12-04	Human Landing Catch	Inside	23h-00h	negative	2La 2La	R/R	An. gambiae
Ban-0213	3238	PK 10	2013-12-04	Human Landing Catch	Inside	04h-05h	negative	2La+ 2La+	R/R	An. gambiae
Ban-0214	3239	PK 10	2013-12-04	Human Landing Catch	Outside	18h-19h	negative	NA	NA	An. pharoensis
Ban-0215	3240	PK 10	2013-12-04	Human Landing Catch	Outside	18h-19h	negative	2La+ 2La+	R/R	An. gambiae
Ban-0216	3248	PK 10	2013-12-04	Human Landing Catch	Outside	20h-21h	negative	NA	NA	An. funestus
Ban-0217	3255	PK 10	2013-12-04	Human Landing Catch	Outside	22h-23h	negative	2La+ 2La+	R/R	An. gambiae sister taxa
Ban-0218	3256	PK 10	2013-12-04	Human Landing Catch	Outside	22h-23h	positive	2La 2La+	R/S	An. gambiae
Ban-0219	3257	PK 10	2013-12-04	Human Landing Catch	Outside	22h-23h	negative	2La 2La+	R/S	An. gambiae
Ban-0220	3258	PK 10	2013-12-04	Human Landing Catch	Outside	22h-23h	negative	2La+ 2La+	R/R	An. gambiae
Ban-0221	3259	PK 10	2013-12-04	Human Landing Catch	Outside	22h-23h	negative	2La 2La+	R/R	An. gambiae
Ban-0222	3263	PK 10	2013-12-04	Human Landing Catch	Outside	01h-02h	negative	2La+ 2La+	R/S	An. gambiae
Ban-0223	3264	PK 10	2013-12-04	Human Landing Catch	Outside	02h-03h	negative	2La+ 2La+	R/R	An. gambiae
Ban-0224	3265	PK 10	2013-12-04	Human Landing Catch	Outside	02h-03h	negative	2La+ 2La+	R/R	An. gambiae
Ban-0225	3267	PK 10	2013-12-04	Human Landing Catch	Outside	03h-04h	negative	2La 2La+	R/R	An. gambiae
Ban-0226	3268	PK 10	2013-12-04	Human Landing Catch	Outside	03h-04h	negative	2La 2La	R/R	An. gambiae
Ban-0227	3269	PK 10	2013-12-04	Human Landing Catch	Outside	03h-04h	negative	NA	NA	An. funestus
Ban-0228	3270	PK 10	2013-12-04	Human Landing Catch	Outside	04h-05h	negative	2La+ 2La+	R/R	An. gambiae
Ban-0229	3271	PK 10	2013-12-04	Human Landing Catch	Outside	04h-05h	negative	NA	NA	An. pharoensis
Ban-0230	3272	PK 10	2013-12-04	Human Landing Catch	Outside	04h-05h	negative	NA	NA	An. funestus
Ban-0231	3273	PK 10	2013-12-04	Human Landing Catch	Outside	05h-06h	negative	2La 2La	R/R	An. gambiae
Ban-0232	3274	PK 10	2013-12-04	Human Landing Catch	Outside	05h-06h	negative	2La 2La+	R/R	An. gambiae
Ban-0233	3277	Gbanikola	2013-12-04	Human Landing Catch	Inside	18h-19h	negative	2La+ 2La+	R/R	An. gambiae
Ban-0234	3278	Gbanikola	2013-12-04	Human Landing Catch	Inside	18h-19h	negative	2La 2La+	R/R	An. gambiae
Ban-0235	3280	Gbanikola	2013-12-04	Human Landing Catch	Inside	19h-20h	negative	NA	NA	An. pharoensis
Ban-0236	3296	Gbanikola	2013-12-04	Human Landing Catch	Inside	23h-00h	negative	2La 2La+	R/R	An. gambiae
Ban-0237	3307	Gbanikola	2013-12-04	Human Landing Catch	Inside	00h-01h	negative	2La 2La+	R/R	An. gambiae
Ban-0238	3308	Gbanikola	2013-12-04	Human Landing Catch	Inside	00h-01h	negative	NA	NA	An. funestus
Ban-0239	3334	Gbanikola	2013-12-04	Human Landing Catch	Inside	03h-04h	negative	NA	NA	An. funestus
Ban-0240	3335	Gbanikola	2013-12-04	Human Landing Catch	Inside	03h-04h	negative	NA	NA	An. funestus
Ban-0241	3373	Gbanikola	2013-12-04	Human Landing Catch	Outside	21h-22h	negative	2La 2La+	R/R	An. gambiae
Ban-0242	3374	Gbanikola	2013-12-04	Human Landing Catch	Outside	21h-22h	negative	2La+ 2La+	R/R	An. gambiae
Ban-0243	3375	Gbanikola	2013-12-04	Human Landing Catch	Outside	21h-22h	negative	2La+ 2La+	R/R	An. gambiae
*kdr-w genotype : R/R= kdr-w/kdr-w, R/S= kdr-w/wildtype
NA = not assessed
ND = could not be determined
